# Supplementary material for: IGF2BP2 Promotes Esophageal Squamous-Cell Carcinoma Progression with Potential Involvement of PI3K/AKT Signaling
Source: Curr Issues Mol Biol. 2026 Jul 16;48(7):726. doi: 10.3390/cimb48070726 (PMC13406996; doi:10.3390/cimb48070726)
Supplement: Supplementary file 1 [file cimb-48-00726-s001.zip]

Archive with 1 entries (1 files):
- cimb-4410519-supplementary.pdf
